# Supplementary material for: An Efficient and Adaptable Path Planning Algorithm for Automated Fiber Placement Based on Meshing and Multi Guidelines
Source: Materials (Basel). 2020 Sep 22;13(18):4209. doi: 10.3390/ma13184209 (PMC7560477; doi:10.3390/ma13184209)
Supplement: Supplementary file 1 [file materials-13-04209-s001.zip]

Archive with 2 entries (1 files):
- (revised2)materials-912591-FC done/
- (revised2)materials-912591-FC done/Video S1.mp4
